# Supplementary material for: Genomic data for 78 chickens from 14 populations
Source: Gigascience. 2017 Apr 18;6(6):1–5. doi: 10.1093/gigascience/gix026 (PMC5449643; doi:10.1093/gigascience/gix026)
Supplement: Supplemental material — The sequencing data for this project have been deposited in the NCBI sequence read archive (SRA) under accession number SRP067615. Additional data, including sequence variations in variant call format, are available in the GigaScience repository, GigaDB [9]. All supplementary figures and tables are provided in Additional File 1: Table S1. A summary of the chickens used in this study: regions of collection/population and sequencing depths. Table S2. SNP annotation and genetic diversity of the 17 chicken populations analyzed in this study. Table S3. The general phenotypic differences between red jungle fowls, Tibetan chickens, and Sichuan local chickens. Figure S1. Average nucleotide polymorphism (θw) and nucleotide diversity (θπ) among Sichuan local chickens, Tibetan chickens, and red jungle fowls. Figure S2. Allele frequency spectra in 91 birds and number of alleles distribute in 1 to 17 chicken breeds/populations. Figure S3. Comparison of read depth between the known and novel SNPs. Figure S4. Overall distribution of the lengths of InDels (1–30 bp). Figure S5. Percentage composition of InDels in repeat elements. Figure S6. Percentage distribution (A) and probability (B) for InDels across different genomic elements. Figure S7. Length distribution of small InDels in the whole genome (A) and coding sequence (CDS) regions (B). Additional File 2 includes Accession numbers of 1.10 Mb novel SNPs (txt 20.3 Mb). [file gix026_Supp.zip]

Archive with 2 entries (2 files):
- Additional file 2.txt
- Aditional file 1-R3.docx
