# Supplementary material for: Genomic data for 78 chickens from 14 populations
Source: Gigascience. 2017 Apr 18;6(6):1–5. doi: 10.1093/gigascience/gix026 (PMC5449643; doi:10.1093/gigascience/gix026)
Supplement: Supplemental material — The sequencing data for this project have been deposited in the NCBI sequence read archive (SRA) under accession number SRP067615. Additional data, including sequence variations in variant call format, are available in the GigaScience repository, GigaDB [9]. All supplementary figures and tables are provided in Additional File 1: Table S1. A summary of the chickens used in this study: regions of collection/population and sequencing depths. Table S2. SNP annotation and genetic diversity of the 17 chicken populations analyzed in this study. Table S3. The general phenotypic differences between red jungle fowls, Tibetan chickens, and Sichuan local chickens. Figure S1. Average nucleotide polymorphism (θw) and nucleotide diversity (θπ) among Sichuan local chickens, Tibetan chickens, and red jungle fowls. Figure S2. Allele frequency spectra in 91 birds and number of alleles distribute in 1 to 17 chicken breeds/populations. Figure S3. Comparison of read depth between the known and novel SNPs. Figure S4. Overall distribution of the lengths of InDels (1–30 bp). Figure S5. Percentage composition of InDels in repeat elements. Figure S6. Percentage distribution (A) and probability (B) for InDels across different genomic elements. Figure S7. Length distribution of small InDels in the whole genome (A) and coding sequence (CDS) regions (B). Additional File 2 includes Accession numbers of 1.10 Mb novel SNPs (txt 20.3 Mb). [file gix026_Supp.zip › Additional file 2.txt]

local_identifier	NCBI_ss#
SNV1	2137077162
SNV2	2585830405
SNV3	2585830406
SNV4	2585830407
SNV5	2585830408
SNV6	2585830409
SNV7	2585830410
SNV8	2585830411
SNV9	2585830412
SNV10	2585830413
SNV11	2585830414
SNV12	2585830415
SNV13	2585830416
SNV14	2585830417
SNV15	2585830418
SNV16	2585830419
SNV17	2585830420
SNV18	2585830421
SNV19	2585830422
SNV20	2585830423
SNV21	2585830424
SNV22	2585830425
SNV23	2585830426
SNV24	2585830427
SNV25	2585830428
SNV26	2585830429
SNV27	2585830430
SNV28	2585830431
SNV29	2585830432
SNV30	2585830433
SNV31	2585830434
SNV32	2585830435
SNV33	2585830436
SNV34	2585830437
SNV35	2585830438
SNV36	2585830439
SNV37	2585830440
SNV38	2585830441
SNV39	2585830442
SNV40	2585830443
SNV41	2585830444
SNV42	2585830445
SNV43	2585830446
SNV44	2585830447
SNV45	2585830448
SNV46	2585830449
SNV47	2585830450
SNV48	2585830451
SNV49	2585830452
SNV50	2585830453
SNV51	2585830454
SNV52	2585830455
SNV53	2585830456
SNV54	2585830457
SNV55	2585830458
SNV56	2585830459
SNV57	2585830460
SNV58	2585830461
SNV59	2585830462
SNV60	2585830463
SNV61	2585830464
SNV62	2585830465
SNV63	2585830466
SNV64	2585830467
SNV65	2585830468
SNV66	2585830469
SNV67	2585830470
SNV68	2585830471
SNV69	2585830472
SNV70	2585830473
SNV71	2585830474
SNV72	2585830475
SNV73	2585830476
SNV74	2585830477
SNV75	2585830478
SNV76	2585830479
SNV77	2585830480
SNV78	2585830481
SNV79	2585830482
SNV80	2585830483
SNV81	2585830484
SNV82	2585830485
SNV83	2585830486
SNV84	2585830487
SNV85	2585830488
SNV86	2585830489
SNV87	2585830490
SNV88	2585830491
SNV89	2585830492
SNV90	2585830493
SNV91	2585830494
SNV92	2585830495
SNV93	2585830496
SNV94	2585830497
SNV95	2585830498
SNV96	2585830499
SNV97	2585830500
SNV98	2585830501
SNV99	2585830502
SNV100	2585830503
SNV101	2585830504
SNV102	2585830505
SNV103	2585830506
SNV104	2585830507
SNV105	2585830508
SNV106	2585830509
SNV107	2585830510
SNV108	2585830511
SNV109	2585830512
SNV110	2585830513
SNV111	2585830514
SNV112	2585830515
SNV113	2585830516
SNV114	2585830517
SNV115	2585830518
SNV116	2585830519
SNV117	2585830520
SNV118	2585830521
SNV119	2585830522
SNV120	2585830523
SNV121	2585830524
SNV122	2585830525
SNV123	2585830526
SNV124	2585830527
SNV125	2585830528
SNV126	2585830529
SNV127	2585830530
SNV128	2585830531
SNV129	2585830532
SNV130	2585830533
SNV131	2585830534
SNV132	2585830535
SNV133	2585830536
SNV134	2585830537
SNV135	2585830538
SNV136	2585830539
SNV137	2585830540
SNV138	2585830541
SNV139	2585830542
SNV140	2585830543
SNV141	2585830544
SNV142	2585830545
SNV143	2585830546
SNV144	2585830547
SNV145	2585830548
SNV146	2585830549
SNV147	2585830550
SNV148	2585830551
SNV149	2585830552
SNV150	2585830553
SNV151	2585830554
SNV152	2585830555
SNV153	2585830556
SNV154	2585830557
SNV155	2585830558
SNV156	2585830559
SNV157	2585830560
SNV158	2585830561
SNV159	2585830562
SNV160	2585830563
SNV161	2585830564
SNV162	2585830565
SNV163	2585830566
SNV164	2585830567
SNV165	2585830568
SNV166	2585830569
SNV167	2585830570
SNV168	2585830571
SNV169	2585830572
SNV170	2585830573
SNV171	2585830574
SNV172	2585830575
SNV173	2585830576
SNV174	2585830577
SNV175	2585830578
SNV176	2585830579
SNV177	2585830580
SNV178	2585830581
SNV179	2585830582
SNV180	2585830583
SNV181	2585830584
SNV182	2585830585
SNV183	2585830586
SNV184	2585830587
SNV185	2585830588
SNV186	2585830589
SNV187	2585830590
SNV188	2585830591
SNV189	2585830592
SNV190	2585830593
SNV191	2585830594
SNV192	2585830595
SNV193	2585830596
SNV194	2585830597
SNV195	2585830598
SNV196	2585830599
SNV197	2585830600
SNV198	2585830601
SNV199	2585830602
SNV200	2585830603
SNV201	2585830604
SNV202	2585830605
SNV203	2585830606
SNV204	2585830607
SNV205	2585830608
SNV206	2585830609
SNV207	2585830610
SNV208	2585830611
SNV209	2585830612
SNV210	2585830613
SNV211	2585830614
SNV212	2585830615
SNV213	2585830616
SNV214	2585830617
SNV215	2585830618
SNV216	2585830619
SNV217	2585830620
SNV218	2585830621
SNV219	2585830622
SNV220	2585830623
SNV221	2585830624
SNV222	2585830625
SNV223	2585830626
SNV224	2585830627
SNV225	2585830628
SNV226	2585830629
SNV227	2585830630
SNV228	2585830631
SNV229	2585830632
SNV230	2585830633
SNV231	2585830634
SNV232	2585830635
SNV233	2585830636
SNV234	2585830637
SNV235	2585830638
SNV236	2585830639
SNV237	2585830640
SNV238	2585830641
SNV239	2585830642
SNV240	2585830643
SNV241	2585830644
SNV242	2585830645
SNV243	2585830646
SNV244	2585830647
SNV245	2585830648
SNV246	2585830649
SNV247	2585830650
SNV248	2585830651
SNV249	2585830652
SNV250	2585830653
SNV251	2585830654
SNV252	2585830655
SNV253	2585830656
SNV254	2585830657
SNV255	2585830658
SNV256	2585830659
SNV257	2585830660
SNV258	2585830661
SNV259	2585830662
SNV260	2585830663
SNV261	2585830664
SNV262	2585830665
SNV263	2585830666
SNV264	2585830667
SNV265	2585830668
SNV266	2585830669
SNV267	2585830670
SNV268	2585830671
SNV269	2585830672
SNV270	2585830673
SNV271	2585830674
SNV272	2585830675
SNV273	2585830676
SNV274	2585830677
SNV275	2585830678
SNV276	2585830679
SNV277	2585830680
SNV278	2585830681
SNV279	2585830682
SNV280	2585830683
SNV281	2585830684
SNV282	2585830685
SNV283	2585830686
SNV284	2585830687
SNV285	2585830688
SNV286	2585830689
SNV287	2585830690
SNV288	2585830691
SNV289	2585830692
SNV290	2585830693
SNV291	2585830694
SNV292	2585830695
SNV293	2585830696
SNV294	2585830697
SNV295	2585830698
SNV296	2585830699
SNV297	2585830700
SNV298	2585830701
SNV299	2585830702
SNV300	2585830703
SNV301	2585830704
SNV302	2585830705
SNV303	2585830706
SNV304	2585830707
SNV305	2585830708
SNV306	2585830709
SNV307	2585830710
SNV308	2585830711
SNV309	2585830712
SNV310	2585830713
SNV311	2585830714
SNV312	2585830715
SNV313	2585830716
SNV314	2585830717
SNV315	2585830718
SNV316	2585830719
SNV317	2585830720
SNV318	2585830721
SNV319	2585830722
SNV320	2585830723
SNV321	2585830724
SNV322	2585830725
SNV323	2585830726
SNV324	2585830727
SNV325	2585830728
SNV326	2585830729
SNV327	2585830730
SNV328	2585830731
SNV329	2585830732
SNV330	2585830733
SNV331	2585830734
SNV332	2585830735
SNV333	2585830736
SNV334	2585830737
SNV335	2585830738
SNV336	2585830739
SNV337	2585830740
SNV338	2585830741
SNV339	2585830742
SNV340	2585830743
SNV341	2585830744
SNV342	2585830745
SNV343	2585830746
SNV344	2585830747
SNV345	2585830748
SNV346	2585830749
SNV347	2585830750
SNV348	2585830751
SNV349	2585830752
SNV350	2585830753
SNV351	2585830754
SNV352	2585830755
SNV353	2585830756
SNV354	2585830757
SNV355	2585830758
SNV356	2585830759
SNV357	2585830760
SNV358	2585830761
SNV359	2585830762
SNV360	2585830763
SNV361	2585830764
SNV362	2585830765
SNV363	2585830766
SNV364	2585830767
SNV365	2585830768
SNV366	2585830769
SNV367	2585830770
SNV368	2585830771
SNV369	2585830772
SNV370	2585830773
SNV371	2585830774
SNV372	2585830775
SNV373	2585830776
SNV374	2585830777
SNV375	2585830778
SNV376	2585830779
SNV377	2585830780
SNV378	2585830781
SNV379	2585830782
SNV380	2585830783
SNV381	2585830784
SNV382	2585830785
SNV383	2585830786
SNV384	2585830787
SNV385	2585830788
SNV386	2585830789
SNV387	2585830790
SNV388	2585830791
SNV389	2585830792
SNV390	2585830793
SNV391	2585830794
SNV392	2585830795
SNV393	2585830796
SNV394	2585830797
SNV395	2585830798
SNV396	2585830799
SNV397	2585830800
SNV398	2585830801
SNV399	2585830802
SNV400	2585830803
SNV401	2585830804
SNV402	2585830805
SNV403	2585830806
SNV404	2585830807
SNV405	2585830808
SNV406	2585830809
SNV407	2585830810
SNV408	2585830811
SNV409	2585830812
SNV410	2585830813
SNV411	2585830814
SNV412	2585830815
SNV413	2585830816
SNV414	2585830817
SNV415	2585830818
SNV416	2585830819
SNV417	2585830820
SNV418	2585830821
SNV419	2585830822
SNV420	2585830823
SNV421	2585830824
SNV422	2585830825
SNV423	2585830826
SNV424	2585830827
SNV425	2585830828
SNV426	2585830829
SNV427	2585830830
SNV428	2585830831
SNV429	2585830832
SNV430	2585830833
SNV431	2585830834
SNV432	2585830835
SNV433	2585830836
SNV434	2585830837
SNV435	2585830838
SNV436	2585830839
SNV437	2585830840
SNV438	2585830841
SNV439	2585830842
SNV440	2585830843
SNV441	2585830844
SNV442	2585830845
SNV443	2585830846
SNV444	2585830847
SNV445	2585830848
SNV446	2585830849
SNV447	2585830850
SNV448	2585830851
SNV449	2585830852
SNV450	2585830853
SNV451	2585830854
SNV452	2585830855
SNV453	2585830856
SNV454	2585830857
SNV455	2585830858
SNV456	2585830859
SNV457	2585830860
SNV458	2585830861
SNV459	2585830862
SNV460	2585830863
SNV461	2585830864
SNV462	2585830865
SNV463	2585830866
SNV464	2585830867
SNV465	2585830868
SNV466	2585830869
SNV467	2585830870
SNV468	2585830871
SNV469	2585830872
SNV470	2585830873
SNV471	2585830874
SNV472	2585830875
SNV473	2585830876
SNV474	2585830877
SNV475	2585830878
SNV476	2585830879
SNV477	2585830880
SNV478	2585830881
SNV479	2585830882
SNV480	2585830883
SNV481	2585830884
SNV482	2585830885
SNV483	2585830886
SNV484	2585830887
SNV485	2585830888
SNV486	2585830889
SNV487	2585830890
SNV488	2585830891
SNV489	2585830892
SNV490	2585830893
SNV491	2585830894
SNV492	2585830895
SNV493	2585830896
SNV494	2585830897
SNV495	2585830898
SNV496	2585830899
SNV497	2585830900
SNV498	2585830901
SNV499	2585830902
SNV500	2585830903
SNV501	2585830904
SNV502	2585830905
SNV503	2585830906
SNV504	2585830907
SNV505	2585830908
SNV506	2585830909
SNV507	2585830910
SNV508	2585830911
SNV509	2585830912
SNV510	2585830913
SNV511	2585830914
SNV512	2585830915
SNV513	2585830916
SNV514	2585830917
SNV515	2585830918
SNV516	2585830919
SNV517	2585830920
SNV518	2585830921
SNV519	2585830922
SNV520	2585830923
SNV521	2585830924
SNV522	2585830925
SNV523	2585830926
SNV524	2585830927
SNV525	2585830928
SNV526	2585830929
SNV527	2585830930
SNV528	2585830931
SNV529	2585830932
SNV530	2585830933
SNV531	2585830934
SNV532	2585830935
SNV533	2585830936
SNV534	2585830937
SNV535	2585830938
SNV536	2585830939
SNV537	2585830940
SNV538	2585830941
SNV539	2585830942
SNV540	2585830943
SNV541	2585830944
SNV542	2585830945
SNV543	2585830946
SNV544	2585830947
SNV545	2585830948
SNV546	2585830949
SNV547	2585830950
SNV548	2585830951
SNV549	2585830952
SNV550	2585830953
SNV551	2585830954
SNV552	2585830955
SNV553	2585830956
SNV554	2585830957
SNV555	2585830958
SNV556	2585830959
SNV557	2585830960
SNV558	2585830961
SNV559	2585830962
SNV560	2585830963
SNV561	2585830964
SNV562	2585830965
SNV563	2585830966
SNV564	2585830967
SNV565	2585830968
SNV566	2585830969
SNV567	2585830970
SNV568	2585830971
SNV569	2585830972
SNV570	2585830973
SNV571	2585830974
SNV572	2585830975
SNV573	2585830976
SNV574	2585830977
SNV575	2585830978
SNV576	2585830979
SNV577	2585830980
SNV578	2585830981
SNV579	2585830982
SNV580	2585830983
SNV581	2585830984
SNV582	2585830985
SNV583	2585830986
SNV584	2585830987
SNV585	2585830988
SNV586	2585830989
SNV587	2585830990
SNV588	2585830991
SNV589	2585830992
SNV590	2585830993
SNV591	2585830994
SNV592	2585830995
SNV593	2585830996
SNV594	2585830997
SNV595	2585830998
SNV596	2585830999
SNV597	2585831000
SNV598	2585831001
SNV599	2585831002
SNV600	2585831003
SNV601	2585831004
SNV602	2585831005
SNV603	2585831006
SNV604	2585831007
SNV605	2585831008
SNV606	2585831009
SNV607	2585831010
SNV608	2585831011
SNV609	2585831012
SNV610	2585831013
SNV611	2585831014
SNV612	2585831015
SNV613	2585831016
SNV614	2585831017
SNV615	2585831018
SNV616	2585831019
SNV617	2585831020
SNV618	2585831021
SNV619	2585831022
SNV620	2585831023
SNV621	2585831024
SNV622	2585831025
SNV623	2585831026
SNV624	2585831027
SNV625	2585831028
SNV626	2585831029
SNV627	2585831030
SNV628	2585831031
SNV629	2585831032
SNV630	2585831033
SNV631	2585831034
SNV632	2585831035
SNV633	2585831036
SNV634	2585831037
SNV635	2585831038
SNV636	2585831039
SNV637	2585831040
SNV638	2585831041
SNV639	2585831042
SNV640	2585831043
SNV641	2585831044
SNV642	2585831045
SNV643	2585831046
SNV644	2585831047
SNV645	2585831048
SNV646	2585831049
SNV647	2585831050
SNV648	2585831051
SNV649	2585831052
SNV650	2585831053
SNV651	2585831054
SNV652	2585831055
SNV653	2585831056
SNV654	2585831057
SNV655	2585831058
SNV656	2585831059
SNV657	2585831060
SNV658	2585831061
SNV659	2585831062
SNV660	2585831063
SNV661	2585831064
SNV662	2585831065
SNV663	2585831066
SNV664	2585831067
SNV665	2585831068
SNV666	2585831069
SNV667	2585831070
SNV668	2585831071
SNV669	2585831072
SNV670	2585831073
SNV671	2585831074
SNV672	2585831075
SNV673	2585831076
SNV674	2585831077
SNV675	2585831078
SNV676	2585831079
SNV677	2585831080
SNV678	2585831081
SNV679	2585831082
SNV680	2585831083
SNV681	2585831084
SNV682	2585831085
SNV683	2585831086
SNV684	2585831087
SNV685	2585831088
SNV686	2585831089
SNV687	2585831090
SNV688	2585831091
SNV689	2585831092
SNV690	2585831093
SNV691	2585831094
SNV692	2585831095
SNV693	2585831096
SNV694	2585831097
SNV695	2585831098
SNV696	2585831099
SNV697	2585831100
SNV698	2585831101
SNV699	2585831102
SNV700	2585831103
SNV701	2585831104
SNV702	2585831105
SNV703	2585831106
SNV704	2585831107
SNV705	2585831108
SNV706	2585831109
SNV707	2585831110
SNV708	2585831111
SNV709	2585831112
SNV710	2585831113
SNV711	2585831114
SNV712	2585831115
SNV713	2585831116
SNV714	2585831117
SNV715	2585831118
SNV716	2585831119
SNV717	2585831120
SNV718	2585831121
SNV719	2585831122
SNV720	2585831123
SNV721	2585831124
SNV722	2585831125
SNV723	2585831126
SNV724	2585831127
SNV725	2585831128
SNV726	2585831129
SNV727	2585831130
SNV728	2585831131
SNV729	2585831132
SNV730	2585831133
SNV731	2585831134
SNV732	2585831135
SNV733	2585831136
SNV734	2585831137
SNV735	2585831138
SNV736	2585831139
SNV737	2585831140
SNV738	2585831141
SNV739	2585831142
SNV740	2585831143
SNV741	2585831144
SNV742	2585831145
SNV743	2585831146
SNV744	2585831147
SNV745	2585831148
SNV746	2585831149
SNV747	2585831150
SNV748	2585831151
SNV749	2585831152
SNV750	2585831153
SNV751	2585831154
SNV752	2585831155
SNV753	2585831156
SNV754	2585831157
SNV755	2585831158
SNV756	2585831159
SNV757	2585831160
SNV758	2585831161
SNV759	2585831162
SNV760	2585831163
SNV761	2585831164
SNV762	2585831165
SNV763	2585831166
SNV764	2585831167
SNV765	2585831168
SNV766	2585831169
SNV767	2585831170
SNV768	2585831171
SNV769	2585831172
SNV770	2585831173
SNV771	2585831174
SNV772	2585831175
SNV773	2585831176
SNV774	2585831177
SNV775	2585831178
SNV776	2585831179
SNV777	2585831180
SNV778	2585831181
SNV779	2585831182
SNV780	2585831183
SNV781	2585831184
SNV782	2585831185
SNV783	2585831186
SNV784	2585831187
SNV785	2585831188
SNV786	2585831189
SNV787	2585831190
SNV788	2585831191
SNV789	2585831192
SNV790	2585831193
SNV791	2585831194
SNV792	2585831195
SNV793	2585831196
SNV794	2585831197
SNV795	2585831198
SNV796	2585831199
SNV797	2585831200
SNV798	2585831201
SNV799	2585831202
SNV800	2585831203
SNV801	2585831204
SNV802	2585831205
SNV803	2585831206
SNV804	2585831207
SNV805	2585831208
SNV806	2585831209
SNV807	2585831210
SNV808	2585831211
SNV809	2585831212
SNV810	2585831213
SNV811	2585831214
SNV812	2585831215
SNV813	2585831216
SNV814	2585831217
SNV815	2585831218
SNV816	2585831219
SNV817	2585831220
SNV818	2585831221
SNV819	2585831222
SNV820	2585831223
SNV821	2585831224
SNV822	2585831225
SNV823	2585831226
SNV824	2585831227
SNV825	2585831228
SNV826	2585831229
SNV827	2585831230
SNV828	2585831231
SNV829	2585831232
SNV830	2585831233
SNV831	2585831234
SNV832	2585831235
SNV833	2585831236
SNV834	2585831237
SNV835	2585831238
SNV836	2585831239
SNV837	2585831240
SNV838	2585831241
SNV839	2585831242
SNV840	2585831243
SNV841	2585831244
SNV842	2585831245
SNV843	2585831246
SNV844	2585831247
SNV845	2585831248
SNV846	2585831249
SNV847	2585831250
SNV848	2585831251
SNV849	2585831252
SNV850	2585831253
SNV851	2585831254
SNV852	2585831255
SNV853	2585831256
SNV854	2585831257
SNV855	2585831258
SNV856	2585831259
SNV857	2585831260
SNV858	2585831261
SNV859	2585831262
SNV860	2585831263
SNV861	2585831264
SNV862	2585831265
SNV863	2585831266
SNV864	2585831267
SNV865	2585831268
SNV866	2585831269
SNV867	2585831270
SNV868	2585831271
SNV869	2585831272
SNV870	2585831273
SNV871	2585831274
SNV872	2585831275
SNV873	2585831276
SNV874	2585831277
SNV875	2585831278
SNV876	2585831279
SNV877	2585831280
SNV878	2585831281
SNV879	2585831282
SNV880	2585831283
SNV881	2585831284
SNV882	2585831285
SNV883	2585831286
SNV884	2585831287
SNV885	2585831288
SNV886	2585831289
SNV887	2585831290
SNV888	2585831291
SNV889	2585831292
SNV890	2585831293
SNV891	2585831294
SNV892	2585831295
SNV893	2585831296
SNV894	2585831297
SNV895	2585831298
SNV896	2585831299
SNV897	2585831300
SNV898	2585831301
SNV899	2585831302
SNV900	2585831303
SNV901	2585831304
SNV902	2585831305
SNV903	2585831306
SNV904	2585831307
SNV905	2585831308
SNV906	2585831309
SNV907	2585831310
SNV908	2585831311
SNV909	2585831312
SNV910	2585831313
SNV911	2585831314
SNV912	2585831315
SNV913	2585831316
SNV914	2585831317
SNV915	2585831318
SNV916	2585831319
SNV917	2585831320
SNV918	2585831321
SNV919	2585831322
SNV920	2585831323
SNV921	2585831324
SNV922	2585831325
SNV923	2585831326
SNV924	2585831327
SNV925	2585831328
SNV926	2585831329
SNV927	2585831330
SNV928	2585831331
SNV929	2585831332
SNV930	2585831333
SNV931	2585831334
SNV932	2585831335
SNV933	2585831336
SNV934	2585831337
SNV935	2585831338
SNV936	2585831339
SNV937	2585831340
SNV938	2585831341
SNV939	2585831342
SNV940	2585831343
SNV941	2585831344
SNV942	2585831345
SNV943	2585831346
SNV944	2585831347
SNV945	2585831348
SNV946	2585831349
SNV947	2585831350
SNV948	2585831351
SNV949	2585831352
SNV950	2585831353
SNV951	2585831354
SNV952	2585831355
SNV953	2585831356
SNV954	2585831357
SNV955	2585831358
SNV956	2585831359
SNV957	2585831360
SNV958	2585831361
SNV959	2585831362
SNV960	2585831363
SNV961	2585831364
SNV962	2585831365
SNV963	2585831366
SNV964	2585831367
SNV965	2585831368
SNV966	2585831369
SNV967	2585831370
SNV968	2585831371
SNV969	2585831372
SNV970	2585831373
SNV971	2585831374
SNV972	2585831375
SNV973	2585831376
SNV974	2585831377
SNV975	2585831378
SNV976	2585831379
SNV977	2585831380
SNV978	2585831381
SNV979	2585831382
SNV980	2585831383
SNV981	2585831384
SNV982	2585831385
SNV983	2585831386
SNV984	2585831387
SNV985	2585831388
SNV986	2585831389
SNV987	2585831390
SNV988	2585831391
SNV989	2585831392
SNV990	2585831393
SNV991	2585831394
SNV992	2585831395
SNV993	2585831396
SNV994	2585831397
SNV995	2585831398
SNV996	2585831399
SNV997	2585831400
SNV998	2585831401
SNV999	2585831402
SNV1000	2585831403
SNV1001	2585831404
SNV1002	2585831405
SNV1003	2585831406
SNV1004	2585831407
SNV1005	2585831408
SNV1006	2585831409
SNV1007	2585831410
SNV1008	2585831411
SNV1009	2585831412
SNV1010	2585831413
SNV1011	2585831414
SNV1012	2585831415
SNV1013	2585831416
SNV1014	2585831417
SNV1015	2585831418
SNV1016	2585831419
SNV1017	2585831420
SNV1018	2585831421
SNV1019	2585831422
SNV1020	2585831423
SNV1021	2585831424
SNV1022	2585831425
SNV1023	2585831426
SNV1024	2585831427
SNV1025	2585831428
SNV1026	2585831429
SNV1027	2585831430
SNV1028	2585831431
SNV1029	2585831432
SNV1030	2585831433
SNV1031	2585831434
SNV1032	2585831435
SNV1033	2585831436
SNV1034	2585831437
SNV1035	2585831438
SNV1036	2585831439
SNV1037	2585831440
SNV1038	2585831441
SNV1039	2585831442
SNV1040	2585831443
SNV1041	2585831444
SNV1042	2585831445
SNV1043	2585831446
SNV1044	2585831447
SNV1045	2585831448
SNV1046	2585831449
SNV1047	2585831450
SNV1048	2585831451
SNV1049	2585831452
SNV1050	2585831453
SNV1051	2585831454
SNV1052	2585831455
SNV1053	2585831456
SNV1054	2585831457
SNV1055	2585831458
SNV1056	2585831459
SNV1057	2585831460
SNV1058	2585831461
SNV1059	2585831462
SNV1060	2585831463
SNV1061	2585831464
SNV1062	2585831465
SNV1063	2585831466
SNV1064	2585831467
SNV1065	2585831468
SNV1066	2585831469
SNV1067	2585831470
SNV1068	2585831471
SNV1069	2585831472
SNV1070	2585831473
SNV1071	2585831474
SNV1072	2585831475
SNV1073	2585831476
SNV1074	2585831477
SNV1075	2585831478
SNV1076	2585831479
SNV1077	2585831480
SNV1078	2585831481
SNV1079	2585831482
SNV1080	2585831483
SNV1081	2585831484
SNV1082	2585831485
SNV1083	2585831486
SNV1084	2585831487
SNV1085	2585831488
SNV1086	2585831489
SNV1087	2585831490
SNV1088	2585831491
SNV1089	2585831492
SNV1090	2585831493
SNV1091	2585831494
SNV1092	2585831495
SNV1093	2585831496
SNV1094	2585831497
SNV1095	2585831498
SNV1096	2585831499
SNV1097	2585831500
SNV1098	2585831501
SNV1099	2585831502
SNV1100	2585831503
SNV1101	2585831504
SNV1102	2585831505
SNV1103	2585831506
SNV1104	2585831507
SNV1105	2585831508
SNV1106	2585831509
SNV1107	2585831510
SNV1108	2585831511
SNV1109	2585831512
SNV1110	2585831513
SNV1111	2585831514
SNV1112	2585831515
SNV1113	2585831516
SNV1114	2585831517
SNV1115	2585831518
SNV1116	2585831519
SNV1117	2585831520
SNV1118	2585831521
SNV1119	2585831522
SNV1120	2585831523
SNV1121	2585831524
SNV1122	2585831525
SNV1123	2585831526
SNV1124	2585831527
SNV1125	2585831528
SNV1126	2585831529
SNV1127	2585831530
SNV1128	2585831531
SNV1129	2585831532
SNV1130	2585831533
SNV1131	2585831534
SNV1132	2585831535
SNV1133	2585831536
SNV1134	2585831537
SNV1135	2585831538
SNV1136	2585831539
SNV1137	2585831540
SNV1138	2585831541
SNV1139	2585831542
SNV1140	2585831543
SNV1141	2585831544
SNV1142	2585831545
SNV1143	2585831546
SNV1144	2585831547
SNV1145	2585831548
SNV1146	2585831549
SNV1147	2585831550
SNV1148	2585831551
SNV1149	2585831552
SNV1150	2585831553
SNV1151	2585831554
SNV1152	2585831555
SNV1153	2585831556
SNV1154	2585831557
SNV1155	2585831558
SNV1156	2585831559
SNV1157	2585831560
SNV1158	2585831561
SNV1159	2585831562
SNV1160	2585831563
SNV1161	2585831564
SNV1162	2585831565
SNV1163	2585831566
SNV1164	2585831567
SNV1165	2585831568
SNV1166	2585831569
SNV1167	2585831570
SNV1168	2585831571
SNV1169	2585831572
SNV1170	2585831573
SNV1171	2585831574
SNV1172	2585831575
SNV1173	2585831576
SNV1174	2585831577
SNV1175	2585831578
SNV1176	2585831579
SNV1177	2585831580
SNV1178	2585831581
SNV1179	2585831582
SNV1180	2585831583
SNV1181	2585831584
SNV1182	2585831585
SNV1183	2585831586
SNV1184	2585831587
SNV1185	2585831588
SNV1186	2585831589
SNV1187	2585831590
SNV1188	2585831591
SNV1189	2585831592
SNV1190	2585831593
SNV1191	2585831594
SNV1192	2585831595
SNV1193	2585831596
SNV1194	2585831597
SNV1195	2585831598
SNV1196	2585831599
SNV1197	2585831600
SNV1198	2585831601
SNV1199	2585831602
SNV1200	2585831603
SNV1201	2585831604
SNV1202	2585831605
SNV1203	2585831606
SNV1204	2585831607
SNV1205	2585831608
SNV1206	2585831609
SNV1207	2585831610
SNV1208	2585831611
SNV1209	2585831612
SNV1210	2585831613
SNV1211	2585831614
SNV1212	2585831615
SNV1213	2585831616
SNV1214	2585831617
SNV1215	2585831618
SNV1216	2585831619
SNV1217	2585831620
SNV1218	2585831621
SNV1219	2585831622
SNV1220	2585831623
SNV1221	2585831624
SNV1222	2585831625
SNV1223	2585831626
SNV1224	2585831627
SNV1225	2585831628
SNV1226	2585831629
SNV1227	2585831630
SNV1228	2585831631
SNV1229	2585831632
SNV1230	2585831633
SNV1231	2585831634
SNV1232	2585831635
SNV1233	2585831636
SNV1234	2585831637
SNV1235	2585831638
SNV1236	2585831639
SNV1237	2585831640
SNV1238	2585831641
SNV1239	2585831642
SNV1240	2585831643
SNV1241	2585831644
SNV1242	2585831645
SNV1243	2585831646
SNV1244	2585831647
SNV1245	2585831648
SNV1246	2585831649
SNV1247	2585831650
SNV1248	2585831651
SNV1249	2585831652
SNV1250	2585831653
SNV1251	2585831654
SNV1252	2585831655
SNV1253	2585831656
SNV1254	2585831657
SNV1255	2585831658
SNV1256	2585831659
SNV1257	2585831660
SNV1258	2585831661
SNV1259	2585831662
SNV1260	2585831663
SNV1261	2585831664
SNV1262	2585831665
SNV1263	2585831666
SNV1264	2585831667
SNV1265	2585831668
SNV1266	2585831669
SNV1267	2585831670
SNV1268	2585831671
SNV1269	2585831672
SNV1270	2585831673
SNV1271	2585831674
SNV1272	2585831675
SNV1273	2585831676
SNV1274	2585831677
SNV1275	2585831678
SNV1276	2585831679
SNV1277	2585831680
SNV1278	2585831681
SNV1279	2585831682
SNV1280	2585831683
SNV1281	2585831684
SNV1282	2585831685
SNV1283	2585831686
SNV1284	2585831687
SNV1285	2585831688
SNV1286	2585831689
SNV1287	2585831690
SNV1288	2585831691
SNV1289	2585831692
SNV1290	2585831693
SNV1291	2585831694
SNV1292	2585831695
SNV1293	2585831696
SNV1294	2585831697
SNV1295	2585831698
SNV1296	2585831699
SNV1297	2585831700
SNV1298	2585831701
SNV1299	2585831702
SNV1300	2585831703
SNV1301	2585831704
SNV1302	2585831705
SNV1303	2585831706
SNV1304	2585831707
SNV1305	2585831708
SNV1306	2585831709
SNV1307	2585831710
SNV1308	2585831711
SNV1309	2585831712
SNV1310	2585831713
SNV1311	2585831714
SNV1312	2585831715
SNV1313	2585831716
SNV1314	2585831717
SNV1315	2585831718
SNV1316	2585831719
SNV1317	2585831720
SNV1318	2585831721
SNV1319	2585831722
SNV1320	2585831723
SNV1321	2585831724
SNV1322	2585831725
SNV1323	2585831726
SNV1324	2585831727
SNV1325	2585831728
SNV1326	2585831729
SNV1327	2585831730
SNV1328	2585831731
SNV1329	2585831732
SNV1330	2585831733
SNV1331	2585831734
SNV1332	2585831735
SNV1333	2585831736
SNV1334	2585831737
SNV1335	2585831738
SNV1336	2585831739
SNV1337	2585831740
SNV1338	2585831741
SNV1339	2585831742
SNV1340	2585831743
SNV1341	2585831744
SNV1342	2585831745
SNV1343	2585831746
SNV1344	2585831747
SNV1345	2585831748
SNV1346	2585831749
SNV1347	2585831750
SNV1348	2585831751
SNV1349	2585831752
SNV1350	2585831753
SNV1351	2585831754
SNV1352	2585831755
SNV1353	2585831756
SNV1354	2585831757
SNV1355	2585831758
SNV1356	2585831759
SNV1357	2585831760
SNV1358	2585831761
SNV1359	2585831762
SNV1360	2585831763
SNV1361	2585831764
SNV1362	2585831765
SNV1363	2585831766
SNV1364	2585831767
SNV1365	2585831768
SNV1366	2585831769
SNV1367	2585831770
SNV1368	2585831771
SNV1369	2585831772
SNV1370	2585831773
SNV1371	2585831774
SNV1372	2585831775
SNV1373	2585831776
SNV1374	2585831777
SNV1375	2585831778
SNV1376	2585831779
SNV1377	2585831780
SNV1378	2585831781
SNV1379	2585831782
SNV1380	2585831783
SNV1381	2585831784
SNV1382	2585831785
SNV1383	2585831786
SNV1384	2585831787
SNV1385	2585831788
SNV1386	2585831789
SNV1387	2585831790
SNV1388	2585831791
SNV1389	2585831792
SNV1390	2585831793
SNV1391	2585831794
SNV1392	2585831795
SNV1393	2585831796
SNV1394	2585831797
SNV1395	2585831798
SNV1396	2585831799
SNV1397	2585831800
SNV1398	2585831801
SNV1399	2585831802
SNV1400	2585831803
SNV1401	2585831804
SNV1402	2585831805
SNV1403	2585831806
SNV1404	2585831807
SNV1405	2585831808
SNV1406	2585831809
SNV1407	2585831810
SNV1408	2585831811
SNV1409	2585831812
SNV1410	2585831813
SNV1411	2585831814
SNV1412	2585831815
SNV1413	2585831816
SNV1414	2585831817
SNV1415	2585831818
SNV1416	2585831819
SNV1417	2585831820
SNV1418	2585831821
SNV1419	2585831822
SNV1420	2585831823
SNV1421	2585831824
SNV1422	2585831825
SNV1423	2585831826
SNV1424	2585831827
SNV1425	2585831828
SNV1426	2585831829
SNV1427	2585831830
SNV1428	2585831831
SNV1429	2585831832
SNV1430	2585831833
SNV1431	2585831834
SNV1432	2585831835
SNV1433	2585831836
SNV1434	2585831837
SNV1435	2585831838
SNV1436	2585831839
SNV1437	2585831840
SNV1438	2585831841
SNV1439	2585831842
SNV1440	2585831843
SNV1441	2585831844
SNV1442	2585831845
SNV1443	2585831846
SNV1444	2585831847
SNV1445	2585831848
SNV1446	2585831849
SNV1447	2585831850
SNV1448	2585831851
SNV1449	2585831852
SNV1450	2585831853
SNV1451	2585831854
SNV1452	2585831855
SNV1453	2585831856
SNV1454	2585831857
SNV1455	2585831858
SNV1456	2585831859
SNV1457	2585831860
SNV1458	2585831861
SNV1459	2585831862
SNV1460	2585831863
SNV1461	2585831864
SNV1462	2585831865
SNV1463	2585831866
SNV1464	2585831867
SNV1465	2585831868
SNV1466	2585831869
SNV1467	2585831870
SNV1468	2585831871
SNV1469	2585831872
SNV1470	2585831873
SNV1471	2585831874
SNV1472	2585831875
SNV1473	2585831876
SNV1474	2585831877
SNV1475	2585831878
SNV1476	2585831879
SNV1477	2585831880
SNV1478	2585831881
SNV1479	2585831882
SNV1480	2585831883
SNV1481	2585831884
SNV1482	2585831885
SNV1483	2585831886
SNV1484	2585831887
SNV1485	2585831888
SNV1486	2585831889
SNV1487	2585831890
SNV1488	2585831891
SNV1489	2585831892
SNV1490	2585831893
SNV1491	2585831894
SNV1492	2585831895
SNV1493	2585831896
SNV1494	2585831897
SNV1495	2585831898
SNV1496	2585831899
SNV1497	2585831900
SNV1498	2585831901
SNV1499	2585831902
SNV1500	2585831903
SNV1501	2585831904
SNV1502	2585831905
SNV1503	2585831906
SNV1504	2585831907
SNV1505	2585831908
SNV1506	2585831909
SNV1507	2585831910
SNV1508	2585831911
SNV1509	2585831912
SNV1510	2585831913
SNV1511	2585831914
SNV1512	2585831915
SNV1513	2585831916
SNV1514	2585831917
SNV1515	2585831918
SNV1516	2585831919
SNV1517	2585831920
SNV1518	2585831921
SNV1519	2585831922
SNV1520	2585831923
SNV1521	2585831924
SNV1522	2585831925
SNV1523	2585831926
SNV1524	2585831927
SNV1525	2585831928
SNV1526	2585831929
SNV1527	2585831930
SNV1528	2585831931
SNV1529	2585831932
SNV1530	2585831933
SNV1531	2585831934
SNV1532	2585831935
SNV1533	2585831936
SNV1534	2585831937
SNV1535	2585831938
SNV1536	2585831939
SNV1537	2585831940
SNV1538	2585831941
SNV1539	2585831942
SNV1540	2585831943
SNV1541	2585831944
SNV1542	2585831945
SNV1543	2585831946
SNV1544	2585831947
SNV1545	2585831948
SNV1546	2585831949
SNV1547	2585831950
SNV1548	2585831951
SNV1549	2585831952
SNV1550	2585831953
SNV1551	2585831954
SNV1552	2585831955
SNV1553	2585831956
SNV1554	2585831957
SNV1555	2585831958
SNV1556	2585831959
SNV1557	2585831960
SNV1558	2585831961
SNV1559	2585831962
SNV1560	2585831963
SNV1561	2585831964
SNV1562	2585831965
SNV1563	2585831966
SNV1564	2585831967
SNV1565	2585831968
SNV1566	2585831969
SNV1567	2585831970
SNV1568	2585831971
SNV1569	2585831972
SNV1570	2585831973
SNV1571	2585831974
SNV1572	2585831975
SNV1573	2585831976
SNV1574	2585831977
SNV1575	2585831978
SNV1576	2585831979
SNV1577	2585831980
SNV1578	2585831981
SNV1579	2585831982
SNV1580	2585831983
SNV1581	2585831984
SNV1582	2585831985
SNV1583	2585831986
SNV1584	2585831987
SNV1585	2585831988
SNV1586	2585831989
SNV1587	2585831990
SNV1588	2585831991
SNV1589	2585831992
SNV1590	2585831993
SNV1591	2585831994
SNV1592	2585831995
SNV1593	2585831996
SNV1594	2585831997
SNV1595	2585831998
SNV1596	2585831999
SNV1597	2585832000
SNV1598	2585832001
SNV1599	2585832002
SNV1600	2585832003
SNV1601	2585832004
SNV1602	2585832005
SNV1603	2585832006
SNV1604	2585832007
SNV1605	2585832008
SNV1606	2585832009
SNV1607	2585832010
SNV1608	2585832011
SNV1609	2585832012
SNV1610	2585832013
SNV1611	2585832014
SNV1612	2585832015
SNV1613	2585832016
SNV1614	2585832017
SNV1615	2585832018
SNV1616	2585832019
SNV1617	2585832020
SNV1618	2585832021
SNV1619	2585832022
SNV1620	2585832023
SNV1621	2585832024
SNV1622	2585832025
SNV1623	2585832026
SNV1624	2585832027
SNV1625	2585832028
SNV1626	2585832029
SNV1627	2585832030
SNV1628	2585832031
SNV1629	2585832032
SNV1630	2585832033
SNV1631	2585832034
SNV1632	2585832035
SNV1633	2585832036
SNV1634	2585832037
SNV1635	2585832038
SNV1636	2585832039
SNV1637	2585832040
SNV1638	2585832041
SNV1639	2585832042
SNV1640	2585832043
SNV1641	2585832044
SNV1642	2585832045
SNV1643	2585832046
SNV1644	2585832047
SNV1645	2585832048
SNV1646	2585832049
SNV1647	2585832050
SNV1648	2585832051
SNV1649	2585832052
SNV1650	2585832053
SNV1651	2585832054
SNV1652	2585832055
SNV1653	2585832056
SNV1654	2585832057
SNV1655	2585832058
SNV1656	2585832059
SNV1657	2585832060
SNV1658	2585832061
SNV1659	2585832062
SNV1660	2585832063
SNV1661	2585832064
SNV1662	2585832065
SNV1663	2585832066
SNV1664	2585832067
SNV1665	2585832068
SNV1666	2585832069
SNV1667	2585832070
SNV1668	2585832071
SNV1669	2585832072
SNV1670	2585832073
SNV1671	2585832074
SNV1672	2585832075
SNV1673	2585832076
SNV1674	2585832077
SNV1675	2585832078
SNV1676	2585832079
SNV1677	2585832080
SNV1678	2585832081
SNV1679	2585832082
SNV1680	2585832083
SNV1681	2585832084
SNV1682	2585832085
SNV1683	2585832086
SNV1684	2585832087
SNV1685	2585832088
SNV1686	2585832089
SNV1687	2585832090
SNV1688	2585832091
SNV1689	2585832092
SNV1690	2585832093
SNV1691	2585832094
SNV1692	2585832095
SNV1693	2585832096
SNV1694	2585832097
SNV1695	2585832098
SNV1696	2585832099
SNV1697	2585832100
SNV1698	2585832101
SNV1699	2585832102
SNV1700	2585832103
SNV1701	2585832104
SNV1702	2585832105
SNV1703	2585832106
SNV1704	2585832107
SNV1705	2585832108
SNV1706	2585832109
SNV1707	2585832110
SNV1708	2585832111
SNV1709	2585832112
SNV1710	2585832113
SNV1711	2585832114
SNV1712	2585832115
SNV1713	2585832116
SNV1714	2585832117
SNV1715	2585832118
SNV1716	2585832119
SNV1717	2585832120
SNV1718	2585832121
SNV1719	2585832122
SNV1720	2585832123
SNV1721	2585832124
SNV1722	2585832125
SNV1723	2585832126
SNV1724	2585832127
SNV1725	2585832128
SNV1726	2585832129
SNV1727	2585832130
SNV1728	2585832131
SNV1729	2585832132
SNV1730	2585832133
SNV1731	2585832134
SNV1732	2585832135
SNV1733	2585832136
SNV1734	2585832137
SNV1735	2585832138
SNV1736	2585832139
SNV1737	2585832140
SNV1738	2585832141
SNV1739	2585832142
SNV1740	2585832143
SNV1741	2585832144
SNV1742	2585832145
SNV1743	2585832146
SNV1744	2585832147
SNV1745	2585832148
SNV1746	2585832149
SNV1747	2585832150
SNV1748	2585832151
SNV1749	2585832152
SNV1750	2585832153
SNV1751	2585832154
SNV1752	2585832155
SNV1753	2585832156
SNV1754	2585832157
SNV1755	2585832158
SNV1756	2585832159
SNV1757	2585832160
SNV1758	2585832161
SNV1759	2585832162
SNV1760	2585832163
SNV1761	2585832164
SNV1762	2585832165
SNV1763	2585832166
SNV1764	2585832167
SNV1765	2585832168
SNV1766	2585832169
SNV1767	2585832170
SNV1768	2585832171
SNV1769	2585832172
SNV1770	2585832173
SNV1771	2585832174
SNV1772	2585832175
SNV1773	2585832176
SNV1774	2585832177
SNV1775	2585832178
SNV1776	2585832179
SNV1777	2585832180
SNV1778	2585832181
SNV1779	2585832182
SNV1780	2585832183
SNV1781	2585832184
SNV1782	2585832185
SNV1783	2585832186
SNV1784	2585832187
SNV1785	2585832188
SNV1786	2585832189
SNV1787	2585832190
SNV1788	2585832191
SNV1789	2585832192
SNV1790	2585832193
SNV1791	2585832194
SNV1792	2585832195
SNV1793	2585832196
SNV1794	2585832197
SNV1795	2585832198
SNV1796	2585832199
SNV1797	2585832200
SNV1798	2585832201
SNV1799	2585832202
SNV1800	2585832203
SNV1801	2585832204
SNV1802	2585832205
SNV1803	2585832206
SNV1804	2585832207
SNV1805	2585832208
SNV1806	2585832209
SNV1807	2585832210
SNV1808	2585832211
SNV1809	2585832212
SNV1810	2585832213
SNV1811	2585832214
SNV1812	2585832215
SNV1813	2585832216
SNV1814	2585832217
SNV1815	2585832218
SNV1816	2585832219
SNV1817	2585832220
SNV1818	2585832221
SNV1819	2585832222
SNV1820	2585832223
SNV1821	2585832224
SNV1822	2585832225
SNV1823	2585832226
SNV1824	2585832227
SNV1825	2585832228
SNV1826	2585832229
SNV1827	2585832230
SNV1828	2585832231
SNV1829	2585832232
SNV1830	2585832233
SNV1831	2585832234
SNV1832	2585832235
SNV1833	2585832236
SNV1834	2585832237
SNV1835	2585832238
SNV1836	2585832239
SNV1837	2585832240
SNV1838	2585832241
SNV1839	2585832242
SNV1840	2585832243
SNV1841	2585832244
SNV1842	2585832245
SNV1843	2585832246
SNV1844	2585832247
SNV1845	2585832248
SNV1846	2585832249
SNV1847	2585832250
SNV1848	2585832251
SNV1849	2585832252
SNV1850	2585832253
SNV1851	2585832254
SNV1852	2585832255
SNV1853	2585832256
SNV1854	2585832257
SNV1855	2585832258
SNV1856	2585832259
SNV1857	2585832260
SNV1858	2585832261
SNV1859	2585832262
SNV1860	2585832263
SNV1861	2585832264
SNV1862	2585832265
SNV1863	2585832266
SNV1864	2585832267
SNV1865	2585832268
SNV1866	2585832269
SNV1867	2585832270
SNV1868	2585832271
SNV1869	2585832272
SNV1870	2585832273
SNV1871	2585832274
SNV1872	2585832275
SNV1873	2585832276
SNV1874	2585832277
SNV1875	2585832278
SNV1876	2585832279
SNV1877	2585832280
SNV1878	2585832281
SNV1879	2585832282
SNV1880	2585832283
SNV1881	2585832284
SNV1882	2585832285
SNV1883	2585832286
SNV1884	2585832287
SNV1885	2585832288
SNV1886	2585832289
SNV1887	2585832290
SNV1888	2585832291
SNV1889	2585832292
SNV1890	2585832293
SNV1891	2585832294
SNV1892	2585832295
SNV1893	2585832296
SNV1894	2585832297
SNV1895	2585832298
SNV1896	2585832299
SNV1897	2585832300
SNV1898	2585832301
SNV1899	2585832302
SNV1900	2585832303
SNV1901	2585832304
SNV1902	2585832305
SNV1903	2585832306
SNV1904	2585832307
SNV1905	2585832308
SNV1906	2585832309
SNV1907	2585832310
SNV1908	2585832311
SNV1909	2585832312
SNV1910	2585832313
SNV1911	2585832314
SNV1912	2585832315
SNV1913	2585832316
SNV1914	2585832317
SNV1915	2585832318
SNV1916	2585832319
SNV1917	2585832320
SNV1918	2585832321
SNV1919	2585832322
SNV1920	2585832323
SNV1921	2585832324
SNV1922	2585832325
SNV1923	2585832326
SNV1924	2585832327
SNV1925	2585832328
SNV1926	2585832329
SNV1927	2585832330
SNV1928	2585832331
SNV1929	2585832332
SNV1930	2585832333
SNV1931	2585832334
SNV1932	2585832335
SNV1933	2585832336
SNV1934	2585832337
SNV1935	2585832338
SNV1936	2585832339
SNV1937	2585832340
SNV1938	2585832341
SNV1939	2585832342
SNV1940	2585832343
SNV1941	2585832344
SNV1942	2585832345
SNV1943	2585832346
SNV1944	2585832347
SNV1945	2585832348
SNV1946	2585832349
SNV1947	2585832350
SNV1948	2585832351
SNV1949	2585832352
SNV1950	2585832353
SNV1951	2585832354
SNV1952	2585832355
SNV1953	2585832356
SNV1954	2585832357
SNV1955	2585832358
SNV1956	2585832359
SNV1957	2585832360
SNV1958	2585832361
SNV1959	2585832362
SNV1960	2585832363
SNV1961	2585832364
SNV1962	2585832365
SNV1963	2585832366
SNV1964	2585832367
SNV1965	2585832368
SNV1966	2585832369
SNV1967	2585832370
SNV1968	2585832371
SNV1969	2585832372
SNV1970	2585832373
SNV1971	2585832374
SNV1972	2585832375
SNV1973	2585832376
SNV1974	2585832377
SNV1975	2585832378
SNV1976	2585832379
SNV1977	2585832380
SNV1978	2585832381
SNV1979	2585832382
SNV1980	2585832383
SNV1981	2585832384
SNV1982	2585832385
SNV1983	2585832386
SNV1984	2585832387
SNV1985	2585832388
SNV1986	2585832389
SNV1987	2585832390
SNV1988	2585832391
SNV1989	2585832392
SNV1990	2585832393
SNV1991	2585832394
SNV1992	2585832395
SNV1993	2585832396
SNV1994	2585832397
SNV1995	2585832398
SNV1996	2585832399
SNV1997	2585832400
SNV1998	2585832401
SNV1999	2585832402
[truncated: 998,000+ more rows]
